# Supplementary material for: Ex Vivo Pulmonary Oedema after In Vivo Blast-Induced Rat Lung Injury: Time Dependency, Blast Intensity and Beta-2 Adrenergic Receptor Role
Source: Biomedicines. 2022 Nov 15;10(11):2930. doi: 10.3390/biomedicines10112930 (PMC9687465; doi:10.3390/biomedicines10112930)
Supplement: Supplementary file 1 [file biomedicines-10-02930-s001.zip]

Archive with 1 entries (1 files):
- biomedicines-1921243-supplementary.pdf
